# Supplementary material for: Collagen Type XI Inhibits Lung Cancer-Associated Fibroblast Functions and Restrains the Integrin Binding Site Availability on Collagen Type I Matrix
Source: Int J Mol Sci. 2022 Oct 3;23(19):11722. doi: 10.3390/ijms231911722 (PMC9569509; doi:10.3390/ijms231911722)
Supplement: Supplementary file 1 [file ijms-23-11722-s001.zip]

Archive with 1 entries (1 files):
- ijms-1893000-supplementary.pdf
